# Supplementary material for: Metabolomic Profiling and Mechanotransduction of Single Chondrocytes Encapsulated in Alginate Microgels
Source: Cells. 2022 Mar 5;11(5):900. doi: 10.3390/cells11050900 (PMC8909502; doi:10.3390/cells11050900)
Supplement: Supplementary file 1 [file cells-11-00900-s001.zip]

Archive with 1 entries (1 files):
- cells-1577651-SI.pdf
